# Supplementary material for: Development of Olaparib-Resistance Prostate Cancer Cell Lines to Identify Mechanisms Associated with Acquired Resistance
Source: Cancers (Basel). 2022 Aug 11;14(16):3877. doi: 10.3390/cancers14163877 (PMC9405809; doi:10.3390/cancers14163877)
Supplement: Supplementary file 1 [file cancers-14-03877-s001.zip]

Archive with 1 entries (1 files):
- cancers-1846898-supplementary.pdf
